# Supplementary material for: Development of image analysis software for quantification of viable cells in microchips
Source: PLoS One. 2018 Mar 1;13(3):e0193605. doi: 10.1371/journal.pone.0193605 (PMC5832319; doi:10.1371/journal.pone.0193605)
Supplement: S1 File — (ZIP) [file pone.0193605.s001.zip › source_code/README.md]

# mf_img_analysis
